# Supplementary material for: Amino Acid Profiling of Follicular Fluid in Assisted Reproduction Reveals Important Roles of Several Amino Acids in Patients with Insulin Resistance
Source: Int J Mol Sci. 2023 Aug 5;24(15):12458. doi: 10.3390/ijms241512458 (PMC10419978; doi:10.3390/ijms241512458)
Supplement: Supplementary file 1 [file ijms-24-12458-s001.zip]

Archive with 1 entries (1 files):
- ijms-2514224-supplementary.pdf
